# Supplementary material for: Enabling high‐throughput biology with flexible open‐source automation
Source: Mol Syst Biol. 2021 Mar 25;17(3):e9942. doi: 10.15252/msb.20209942 (PMC7993322; doi:10.15252/msb.20209942)
Supplement: Supplementary file 3 — Table EV1 [file MSB-17-e9942-s010.xlsx]

## Sheet: Table EV1
Table EV1: Pyhamilton Design Principles & Features
Modularity	Use Pyhamilton alone as one complete package
	Compatible auxiliary instrument modules can be used in concert or independently
	Integratable as one part of a larger project
	Expandable vocabulary of commands
Abstraction layers	Common interface for Hamilton Run Control simulator integration and physical robot
	Independent of any particular robot model (STAR, STARlet, etc.)
	Hierarchical exception definitions
Transparent connection management	Locally hosted background server
	GUI-less launcher for background HSL executor
	One-line context managers launch and destroy background processes automatically
Deployment readiness	Predefined semantic errors
	Automatic command formatting with detailed defaults
	Idiomatic support for parallel commands
Extensible code practice	Legible code
	Version control

## Sheet: Description
Table EV1 contains design principles underlying the development of the programming package, Pyhamilton.
