# Supplementary material for: Enabling high‐throughput biology with flexible open‐source automation
Source: Mol Syst Biol. 2021 Mar 25;17(3):e9942. doi: 10.15252/msb.20209942 (PMC7993322; doi:10.15252/msb.20209942)
Supplement: Supplementary file 4 — Table EV2 [file MSB-17-e9942-s013.xlsx]

## Sheet: Method Details
Table EV2: Extended Method Details
Equipment/Reagent	Vendor	Item #	Cost Per Item	Autoclavable	Quantity	Total Cost	Personnel	Iteration Time	Layout	Script	Simulation	Video
Population Dynamics
96 well plate	Corning	3631	6.07	NO	2	12.14	1 person, ~1 hour	20 min per plate (excluding tip washing)	Layout	Script	Supp Video #2	Supp Video #5
Tip Rack (300uL Sterile Filter)	Hamilton Robotics	235830	5.5	NO	2	11
Organism	Variable
Bacterial Assay
24 well plate	USA Scientific	CC7672-7524	3.44	NO	4	13.76	1 person, 10min	17 minutes per batch of four 24-well plates	Layout	Script	Supp Video #3	Supp Video #6
Tip rack (300uL Sterile Filter)	Hamilton Robotics	235830	5.5	NO	4	22
Agar, Bacteriological; 10 KG	US Biological	A0930
Coffee mug heaters	COSORI	CO194-CW	40	n/a	2	80
Conductive Heat Block	USA Scientific	2505-0000	100	n/a	2	200
384 Turbidostats
96 well plate	Corning	3631	6.07	NO	4	24.28	1 person, 1 hr/day to set-up and refil media (depends on growth rate)	20 min per 96 well plate	Layout	Script	Supp Video #4	Supp Video #7
Tip Rack (300uL Sterile Filter)	Hamilton Robotics	235830	5.5	NO	4	22
Deep well plate	Thomas Scientific	1149J23	7.5	YES	4	30
M9 Culture Media	Millipore Sigma	M6030		YES	2mL/well
Bleach Reservoir	96-well tip box			YES	1
Water Reservoirs	96-well tip box			YES	2
Waste Reservoir	96-well tip box			YES	1

## Sheet: Description
Table EV2 contains details for each method documented in the manuscript
