# Supplementary material for: Enabling high‐throughput biology with flexible open‐source automation
Source: Mol Syst Biol. 2021 Mar 25;17(3):e9942. doi: 10.15252/msb.20209942 (PMC7993322; doi:10.15252/msb.20209942)
Supplement: Supplementary file 6 — Dataset EV2 [file MSB-17-e9942-s004.csv]

Carbon	Nitrogen	Phosphorus	Growth rate (k)	Sdev(k)	Normalized Growth Rate	Normalized RFP
0.5	0.5	0.5	0.302756862	0.003484526	0.90608915	1.007931575
0.5	0.5	0.25	0.222485644	0.008105822	0.665853868	1.357723824
0.5	0.5	1	0.345304001	0.010313901	1.033424005	0.920585231
0.5	0.5	2	0.365856596	0.004194828	1.094933701	0.882475436
0.5	0.25	0.5	0.305744747	0.00234512	0.915031277	0.975253291
0.5	0.25	0.25	0.244818855	0.009382889	0.732692585	1.400561191
0.5	0.25	1	0.349282925	0.010845478	1.045332108	0.978749458
0.5	0.25	2	0.358386904	0.011842619	1.072578447	0.896019899
0.5	1	0.5	0.309121115	0.006216542	0.925136054	0.992852759
0.5	1	0.25	0.233529833	0.003968528	0.698906861	1.311440292
0.5	1	1	0.344841021	0.007643357	1.032038401	0.907178026
0.5	1	2	0.373728607	0.005838228	1.118493017	0.925861836
0.5	2	0.5	0.306647606	0.00871713	0.917733349	1.075785265
0.5	2	0.25	0.230812054	0.008275519	0.690773105	1.384074496
0.5	2	1	0.345943598	0.010970122	1.035338188	0.936391516
0.5	2	2	0.372427014	0.005455611	1.114597616	1.053804313
0.5	4	0.5	0.330008052	0.003898885	0.987646368	1.113468579
0.5	4	0.25	0.253776074	0.013079144	0.759499705	1.314255069
0.5	4	1	0.334972391	0.022590908	1.002503617	1.010718901
0.5	4	2	0.362137507	0.014180841	1.083803232	1.067495838
0.25	0.5	0.5	0.276806274	0.004123443	0.828424365	1.023519227
0.25	0.5	0.25	0.194522445	0.018770264	0.582165755	1.347421601
0.25	0.5	1	0.321961558	0.006957197	0.963564864	0.93116099
0.25	0.5	2	0.337789077	0.010318536	1.010933378	0.92690696
0.25	0.25	0.5	0.275642852	0.008675534	0.824942482	0.991103695
0.25	0.25	0.25	0.232247173	0.004716173	0.695068121	1.365865208
0.25	0.25	1	0.327942262	0.005656798	0.981463884	0.985047658
0.25	0.25	2	0.347902306	0.003336542	1.041200197	0.88791577
0.25	1	0.5	0.274634519	0.007262186	0.821924749	1.046809036
0.25	1	0.25	0.178778239	0.019451389	0.535046576	1.322556261
0.25	1	1	0.312763206	0.009627395	0.936036083	0.93844647
0.25	1	2	0.349160643	0.010046294	1.044966142	0.951226208
0.25	2	0.5	0.288080742	0.003498492	0.862166536	1.064169283
0.25	2	0.25	0.177408077	0.007874976	0.530945963	1.397330716
0.25	2	1	0.316025603	0.006191495	0.945799767	0.963722605
0.25	2	2	0.354506412	0.006988463	1.060964932	1.009576715
0.25	4	0.5	0.311266684	0.008996232	0.9315573	1.16306298
0.25	4	0.25	0.166628433	0.031742817	0.4986847	1.506190354
0.25	4	1	0.309044191	0.027610779	0.924905835	1.005256997
0.25	4	2	0.353968812	0.013591582	1.059356004	1.094677904
1	0.5	0.5	0.310764241	0.006398341	0.930053593	1.054259226
1	0.5	0.25	0.257693561	0.006946804	0.771223938	1.381320504
1	0.5	1	0.339698691	0.0083341	1.016648461	0.998350938
1	0.5	2	0.365109664	0.001191504	1.09269829	0.953882158
1	0.25	0.5	0.312892096	0.006982971	0.936421826	1.029276236
1	0.25	0.25	0.266211099	0.004324709	0.796715182	1.424501997
1	0.25	1	0.353514116	0.019523	1.057995192	1.022119191
1	0.25	2	0.368429219	0.008760831	1.102633035	0.935091483
1	1	0.5	0.313155048	0.012218488	0.937208786	1.066448753
1	1	0.25	0.259079552	0.004710403	0.775371926	1.382958781
1	1	1	0.334135843	0.016715236	1	1
1	1	2	0.377178472	0.006709917	1.128817753	0.95729597
1	2	0.5	0.321927906	0.005231929	0.963464149	1.118731458
1	2	0.25	0.269196092	0.003275743	0.805648652	1.388875599
1	2	1	0.338013738	0.00643572	1.011605742	0.989223255
1	2	2	0.371569542	0.011348969	1.112031377	0.992530202
1	4	0.5	0.334808674	0.003441321	1.002013646	1.220400716
1	4	0.25	0.272855299	0.005712547	0.816599909	1.479335748
1	4	1	0.341626273	0.014003742	1.022417319	0.997853867
1	4	2	0.381632242	0.005397292	1.142146975	1.064274187
2	0.5	0.5	0.310244404	0.004243107	0.928497826	1.128521903
2	0.5	0.25	0.264069268	0.018555995	0.79030512	1.505948191
2	0.5	1	0.321265148	0.010911389	0.961480652	1.148780263
2	0.5	2	0.348593192	0.010178132	1.043267877	1.029342905
2	0.25	0.5	0.298742882	0.008989053	0.89407613	1.169100389
2	0.25	0.25	0.260351352	0.014151413	0.779178162	1.601183952
2	0.25	1	0.3285847	0.014499849	0.983386567	1.164223794
2	0.25	2	0.345594241	0.007715016	1.034292634	1.053318026
2	1	0.5	0.3120995	0.003920322	0.934049749	1.193766704
2	1	0.25	0.264527801	0.003197495	0.791677417	1.569946881
2	1	1	0.319972259	0.010031552	0.957611299	1.116151
2	1	2	0.35909525	0.005146329	1.074698383	1.092274901
2	2	0.5	0.308692433	0.005428435	0.923853096	1.25752029
2	2	0.25	0.267568204	0.004279674	0.800776719	1.536219551
2	2	1	0.351045522	0.049551377	1.050607198	1.169153331
2	2	2	0.364877918	0.011699455	1.09200472	1.08987484
2	4	0.5	0.327149249	0.005537728	0.979090557	1.320848375
2	4	0.25	0.280113901	0.005594097	0.838323414	1.565209505
2	4	1	0.321970613	0.010860885	0.963591964	1.098929973
2	4	2	0.366766409	0.009900881	1.097656586	1.196440301
4	0.5	0.5	0.319476153	0.004694947	0.956126556	1.270218653
4	0.5	0.25	0.291431195	0.005584364	0.872193754	1.637912339
4	0.5	1	0.328749454	0.001932244	0.983879642	1.217024159
4	0.5	2	0.349764802	0.003922248	1.046774266	1.099521164
4	0.25	0.5	0.30949914	0.007200019	0.926267403	1.273288339
4	0.25	0.25	0.304269664	0.002799375	0.910616656	1.649993039
4	0.25	1	0.33649041	0.012803512	1.007046737	1.278617886
4	0.25	2	0.353567965	0.005868212	1.058156351	1.092129799
4	1	0.5	0.321046945	0.005526439	0.960827614	1.365648536
4	1	0.25	0.299029719	0.007273885	0.894934577	1.609647893
4	1	1	0.313839849	0.004215981	0.939258257	1.199279589
4	1	2	0.349837631	0.008150087	1.046992229	1.094255344
4	2	0.5	0.32368699	0.009725905	0.968728728	1.384282344
4	2	0.25	0.312855688	0.004465788	0.936312864	1.558435803
4	2	1	0.309894438	0.002222453	0.927450449	1.200278635
4	2	2	0.346361995	0.016900701	1.036590364	1.099296649
4	4	0.5	0.322409148	0.008325087	0.964904407	1.456525362
4	4	0.25	0.307805255	0.004919236	0.921197953	1.644661531
4	4	1	0.323110755	0.008363888	0.967004174	1.168872932
4	4	2	0.338398189	0.009474159	1.012756325	1.111795987
