# Supplementary material for: Enabling high‐throughput biology with flexible open‐source automation
Source: Mol Syst Biol. 2021 Mar 25;17(3):e9942. doi: 10.15252/msb.20209942 (PMC7993322; doi:10.15252/msb.20209942)
Supplement: Supplementary file 11 — Movie EV5 [file MSB-17-e9942-s006.zip › README.txt]

Movie EV5 shows a recording of the bacterial assay run behind performed by the robot
