# Supplementary material for: Enabling high‐throughput biology with flexible open‐source automation
Source: Mol Syst Biol. 2021 Mar 25;17(3):e9942. doi: 10.15252/msb.20209942 (PMC7993322; doi:10.15252/msb.20209942)
Supplement: Supplementary file 12 — Movie EV6 [file MSB-17-e9942-s011.zip]

Archive with 6 entries (5 files):
- MovieEV6/
- __MACOSX/._MovieEV6
- MovieEV6/MovieEV6.mp4
- __MACOSX/MovieEV6/._MovieEV6.mp4
- MovieEV6/README.txt
- __MACOSX/MovieEV6/._README.txt
