# Supplementary material for: Enabling high‐throughput biology with flexible open‐source automation
Source: Mol Syst Biol. 2021 Mar 25;17(3):e9942. doi: 10.15252/msb.20209942 (PMC7993322; doi:10.15252/msb.20209942)
Supplement: Supplementary file 13 — Movie EV7 [file MSB-17-e9942-s001.zip]

Archive with 4 entries (4 files):
- MovieEV7.mp4
- __MACOSX/._MovieEV7.mp4
- README.txt
- __MACOSX/._README.txt
